# Supplementary material for: Reconfigurable Assembly of Planar Colloidal Molecules via Chemical Reaction and Electric Polarization
Source: Research (Wash D C). 2024 Jan 30;7:0490. doi: 10.34133/research.0490 (PMC11440515; doi:10.34133/research.0490)
Supplement: Supplementary 1 — Supplementary Text Figs. S1 to S13 Movies S1 to S5 References [file research.0490.f1.zip]

Archive with 6 entries (6 files):
- Supplementary Material.docx
- Video S1.mp4
- Video S2.mp4
- Video S3.mp4
- Video S4.mp4
- Video S5.mp4
